# Supplementary material for: Changes in macular pigment optical density after membrane peeling
Source: PLoS One. 2018 May 14;13(5):e0197034. doi: 10.1371/journal.pone.0197034 (PMC5951543; doi:10.1371/journal.pone.0197034)
Supplement: S1 Xlsx — Demographic and preoperative and postoperative macular pigment optical density of patients affected by idiopathic epiretinal membrane or full-thickness macular hole. (XLS) [file pone.0197034.s001.xls]

## Sheet: PRE
IP	PATIENT	EYE	BCAV	ILM AREA	FREE FROM TRACTION	MP1 SENS.	MP1 DEFECT	GCC-AVG	GCC-SUP	GCC-INF	GCC-FLV	GCC-GLV	ORL	CYST INT	CYST EXT	IS/OS DISRUPTION
1	GLORIOSO R.	SIN	0.3	5,00mm	55	0.3	-18.8	193.97	222.03	166.11	0	0	206	1	1	1
2	CIOCE I.	DX	0.5	4,00mm	55	2.7	-16.3	118.13	111.93	119.16	1.832	1.536	213	1	1	1
3	DURAZZO G.	SIN	0.4	5,00mm	61	0.8	-17.2	274.94	253.11	296.76	0	0	694	1	1	1
4	LUPOLI A.	SIN	0.4	5,00mm	61	11.9	-8	122.35	125.77	118.96	0	0.008	273	1	1	1
5	MORRA G.	SIN	0.5	5,00mm	15	0.7	-18.3	173.84	150.88	198.82	0	0	201	1	1	1
6	RICCARDO C.	DX	0.7	5,00mm	55	0.6	-18.9	117.79	119.97	115.59	0.83	0.83	249	1	1	1
7	SCALA A.	DX	0.6	1,00mm	55	1.7	-16.7	151.01	153.96	147.97	0.48	0.48	393	1	1	1
8	SEPE S.	SIN	0.5	3,00mm	55	8.4	-10.9	109.51	106.93	112.07	0.065	0.09	276	1	1	1
9	BATTIONI	SIN	0.7	3,00mm	70	13.2	-6.7	114.38	121.35	107.38	3.716	3.8	314	1	1	1
10	CAPASSO M.G.	SIN	0.3	3,00mm	61	0.4	-18	92.58	86.81	98.35	3.06	5.944	278	0	0	1
11	LORVINO A.M.	DX	0.5	3,00mm	55	7.6	-12.3	138.01	136.59	139.4	0	0	218	1	1	1
12	DEL PRETE M.	DX	0.7	5,00mm	76	7.3	-11.7	160.24	144.05	176.4	0	0	325	1	1	1
13		OD	0.5		121	4.2	-12.4	160.24	144.05	176.4	0	0		0	1	1
14		OS	0.25		112	3.5	-14.5	193.97	222.03	166.11	0	0		0	1	1
15		OD	0.15		135	4	-13.5	274.94	253.11	296.11	0	0		0	1	1
16		OS	0.4		121	8.1	-10	112.79	104.14	121.44	2.579	2.55		0	1	1
17		OS	0.3		118	9	-11.2	151.01	153.96	147.97	0.481	0.481		0	1	1
18		OS	0.3		112	3	-16.8	124.22	127.23	121.23	0	0		0	1	1
19		OS	0.45		122	2.5	-12.4	150	155	140	0.7	0.6		1	0	1
20		OS	0.35		117	3.4	-11.3	132	145	135	0.45	0.5		1	0	1
21		OD	0.7		134	2.3	-4	151	180	210	0.9	0.67		1	0	0
22		OD	0.6		141	4.3	-10.9	231	187	140	1.4	0.8		0	1	0
23		OD	0.5		132	5.4	-14.5	189	160	135	0.4	0.56		0	1	1
24		OS	0.25		122	3	-12.2	170	154	147	0.2	0.35		0	1	0
25		OS	0.35		130	2	-14	210	140	137	0.3	0.47		0	1	1
26		OD	0.5		135	9.7	-16.4	150	178	215	0.38	0.49		1	0	0
27		OD	0.4		130	3.5	-15.5	170	150	153	0.41	0.35		1	0	1
28		OD	0.2		98	4.5	-14.2	215	190	235	1.3	0.63		0	1	0
29		OD	0.4		101	7	-16.5	123	210	265	0.35	0.8		1	0	1
30		OS	0.3		103	4.3	-12	165	170	137	0.3	0.27		0	1	1
31		OD	0.4		103	2.5	-16.5	135	175	189	0.25	0.7		1	0	0
32		OD	0.25		102	3.6	-12.2	201	190	154	0.2	0.15		0	1	1
33		OS	0.3		97	2.8	-14	141	137	156	0.4	0.7		1	0	1

## Sheet: POST 1MESE
IP	PATIENT	EYE	BCAV	ILM AREA	FREE FROM TRACTION	MP1 SENS.	MP1 DEFECT	GCC-AVG	GCC SUP	GCC INF	GCC FLV	GCC GLV	ORL	CYST INT	CYST EXT	IS/OS DISRUPTION
1	GLORIOSO R.	SIN	0.3	3,00mm	9	4.9	-14	143.94	130.84	157	0.026	0.026	189	1	1	1
2	CIOCE I.	DX	0.5			2.1	-16.3	117.82	112.34	119.74	1.891	1.497	210	1	1	1
3	DURAZZO G.	SIN	0.4	5,00mm	24	6.3	-12.7	134.09	132.41	135.71	0.026	0.038	416	1	1	1
4	LUPOLI A.	SIN	0.5	5,00mm	9	8	-11.8	124.22	127.23	121.23	0	0	260	1	0	1
5	MORRA G.	SIN	0.3			0.4	-18.8	154.3	160.32	148.31	0.48	0.48	139	1	1	1
6	RICCARDO C.	DX	0.6			0.9	-17.6	109.37	96.12	110.23	1.053	1.292	139	0	0	1
7	SCALA A.	DX	0.6	1,00mm	31	2.5	-15.2	80.71	79.6	81.81	10.84	16.04	151	1	1	1
8	SEPE S.	SIN	0.5	3,00mm	46	4.7	-14.5	84.23	76.05	92.42	7.117	11.605	224	0	0	1
9	BATTIONI	SIN	0.7	3,00mm	22			110.72	95.26	110.18	1.051	1.229	201	0	0	0
10	CAPASSO M.G.	SIN	0.5	3,00mm	9	0.1	-19.3	88.16	85.22	91.1	3.007	7.316	201	0	0	1
11	LORVINO A.M.	DX	0.5
12	DEL PRETE M.	DX	0.7	5,00mm	13	7.6	11.4	127.1	119.76	134.5	0.467	0.467	179	1	1	1
13		OD	0.5		62	8.2		130	120	134				0	1	1
14		OS	0.35		81	9.8		175	165	120				0	0	1
15		OD	0.4		75	5.6		180	205	180				0	1	1
16		OS	0.4		80	10.2		124	90	131				0	0	0
17		OS	0.25		87	9		132	140	143				0	0	1
18		OS	0.6		45	12		108	115	112				0	1	1
19		OS	0.8		35	15.2		110	132	130				1	0	0
20		OS	0.4		97	8.5		121	105	123				1	0	1
21		OD	0.65		105	14		130	110	112				1	0	0
22		OD	0.8		112	16		175	105	90				0	1	0
23		OD	0.65		98	12		160	110	115				0	0	0
24		OS	0.35		87	6.5		150	98	183				0	0	0
25		OS	0.45		92	8.2		170	112	115				0	0	1
26		OD	0.55		82	9		145	143	165				1	0	0
27		OD	0.3		61	2.5		130	130	140				1	0	1
28		OD	0.45		48	6.5		180	120	175				0	1	0
29		OD	0.6		74	8.5		110	170	190				1	0	1
30		OS	0.5		85	6		130	135	112				0	1	0
31		OD	0.55		92	7.5		112	140	135				1	0	0
32		OD	0.45		75	8.2		165	180	110				0	1	1
33		OS	0.35		38	7.8		90	149	121				1	0	1

## Sheet: POST 3MESI
IP	PATIENT	EYE	BCAV	ILM AREA	FREE FROM TRACTION	MP1 SENS.	MP1 DEFECT	GCC-AVG	GCC SUP	GCC INF	GCC FLV	GCC GLV	ORL	CYST INT	CYST EXT	IS/OS DISRUPTION
1	G.R.	SIN	0.4	0	0	5	14	142.25	130.02	154.76	0.033	0.034	186	1	1	1
2	C.I.	DX	0.5	0	0
3	D.G.	SIN	0.4	5,00mm	18	6.9	-13.1	131.9	130.8	129.15	0.086	0.094	425	1	1	1
4	L.A.	SIN	0.5	5,00mm	9	11.9	-0.8	123.67	127.89	121.13	0	0	239	1	0	1
5	M.G.	SIN	0.3	0	0	0.1	-19.5	153.2	160.12	147.28	0.53	0.53	148	1	1	1
6	R.C.	DX	0.7	0	0	1.1	-17.3	87.92	89.22	86.67	15.215	17.098	137	0	0	1
7	S.A.	DX	0.6	0	0	4.8	-12.4	80.71	79.6	81.82	10.848	16.045	151	1	1	1
8	S.S.	SIN	0.4	3,00mm	9	4.7	-14.5	81.37	75.98	92.4	7.395	11.795	220	0	1
9	B.A.	SIN	0.7	0	0
10	C.M.G.	SIN	0.6	0	0	0	-20	84.67	83.7	85.64	5.69	10.035	200	0	0	0
11	L.A.	DX	0.5	0	0	5.8
12	D.P.M.	DX	0.7	0	0	5.8	-13.2	119.82	111.86	127.84	2.74	2.74	176	1	1	1
13		OD	0.55		43	12.3		125	105	112				0	1	1
14		OS	0.35		60	14		154	145	101				0	0	0
15		OD	0.45		70	10.4		168	180	165				0	0	0
16		OS	0.5		24	13		110	196	120				0	0	0
17		OS	0.3		28	14		140	110	140				0	0	1
18		OS	0.6		35	13		105	100	120				0	1	1
19		OS	0.75		20	15.4		135	112	132				1	0	0
20		OS	0.4		80	9		112	90	110				0	0	0
21		OD	0.6		90	16.5		120	110	102				0	0	0
22		OD	0.9		61	14		145	90	80				0	1	0
23		OD	0.7		35	12.2		150	105	110				0	0	0
24		OS	0.45		43	8		130	78	175				0	0	0
25		OS	0.4		85	9		140	123	105				0	0	1
26		OD	0.6		42	12.4		110	80	145				0	0	0
27		OD	0.4		30	5		120	95	130				1	0	1
28		OD	0.5		21	10		105	78	125				0	0	0
29		OD	0.55		34	12.5		95	120	140				1	0	1
30		OS	0.5		42	5		110	132	95				0	1	0
31		OD	0.6		43	8.7		95	115	105				0	0	0
32		OD	0.45		40	12		125	173	95				0	0	1
33		OS	0.4		22	14.2		85	115	105				1	0	0
